# Supplementary material for: Degradation of Tetracycline Hydrochloride by Cu-Doped MIL-101(Fe) Loaded Diatomite Heterogeneous Fenton Catalyst
Source: Nanomaterials (Basel). 2022 Feb 28;12(5):811. doi: 10.3390/nano12050811 (PMC8912278; doi:10.3390/nano12050811)
Supplement: Supplementary file 1 [file nanomaterials-12-00811-s001.zip]

Archive with 1 entries (1 files):
- nanomaterials-1565189 supplementary.pdf
